# Supplementary material for: LECT2 Protects Nile Tilapia (Oreochromis niloticus) Against Streptococcus agalatiae Infection
Source: Front Immunol. 2021 May 20;12:667781. doi: 10.3389/fimmu.2021.667781 (PMC8174566; doi:10.3389/fimmu.2021.667781)
Supplement: Supplementary file 1 [file DataSheet_1.xlsx]

## Sheet: Table &Figure
	Primers in this research
	Primers	Sequences(5'→3')	Purpose
	On-lect2-S	ATGAGAAGCCTCCTGGTTTTACTG	partial sequence
	On-lect2-A	TCAGAAGTATGGTGTGGGGTCG	partial sequence
	lect2-5'RACE	GGTGCCGATCCTCTGCCCCTT	RACE
	lect2-3'RACE	CAGCCGGAGGACGTCGGACAG	RACE
	lect2-5'RACE-nested	CGGTCCGGCCTCACGTAGAACA	RACE
	lect2-3'RACE-nested	GACGGCGCCGCTGTTTACGC	RACE
	rOn-LECT2-S	CGCGGATCCGTTAAGTTCGGTCAGCTGTG	Protein expression
	rOn-LECT2-A	CCGCTCGAGGAAGTATGGTGTGGGGTCG	Protein expression
	qβ-Actin-S	AGATGAAATCGCCGCACTGG	RT-PCR
	qβ-Actin-A	TCTGACCCATACCCACCATCA	RT-PCR
	qlect2-S	TGTGTGACGCCGTTAAGTTC	RT-PCR
	qlect2-A	TTCCCGTTAAGAGTCACGTC	RT-PCR
	qCD209-S	GTGAGAACCAGCCCTTTCAA	RT-PCR
	qCD209-A	TGTAATTGGTCTGCAACCGT	RT-PCR
	qCLR-S	ATCTGTGGCAACATCGTACT	RT-PCR
	qCLR-A	ATTCCCGATGTGAAGCCAAC	RT-PCR
	qPPARγ-S	GACCACAGCTTCTCAGTAGACA	RT-PCR
	qPPARγ-A	TAGCTGTGCATGTTTGTGTAG	RT-PCR
	qMMP2-S	TATGGATGCCCACAAGACAG	RT-PCR
	qMMP2-A	AAGGCCCTGAAGAAAGCATC	RT-PCR
	qβ-catenin-S	TATGGATGCCCACAAGACAG	RT-PCR
	qβ-catenin-A	AAGGCCCTGAAGAAAGCATC	RT-PCR
	qIL-1β-S	CAGTGAAGACCGCAAAGTGC	RT-PCR
	qIL-1β-A	CGGTCTCCTGACACACTTCC	RT-PCR
	qIL-10-S	CCTATGTGCAACAACCACTG	RT-PCR
	qIL-10-A	AGTAAGCTGTTCATGGCGTA	RT-PCR
	qTNFα-S	ATGTGAGAGCAGCCATTCAT	RT-PCR
	qTNFα-A	ACAAAGTAGAGGCCATCTCG	RT-PCR
	qC3-S	TCGGTCACACTAAACCAGGC	RT-PCR
	qC3-A	GGCTCGAAGTCGAACGGTAT	RT-PCR		Figure S1. Histology of the liver and spleen from healthy tilapia after fixation in Dietrich’s Fixative or 4% PFA. Arrow indicates the cytoplasm of the hepatocytes and the shrunken spleen. All sections were ×400 magnification.
	qC5-S	TGACCCTCAATGCACAAAATA	RT-PCR
	qC5-A	GTTTGTCGGTTTGGATGAACA	RT-PCR
	qIFN-γ1-S	GAAACAACTGCCCACTCCGA	RT-PCR
	qIFN-γ1-A	TTCTCCTGCTCATGGTAGCG	RT-PCR
	qP38-S	CTGCTCAAACACATGAAGCA	RT-PCR
	qP38-A	AGCCTCTGAGGATCTGGTAT	RT-PCR
	qP65-S	TGAGGCCATCACTTGTAGAC	RT-PCR
	qP65-A	CCTGTTGTCATAGATGGGCT	RT-PCR
	qJNK1-S	AGGATGATGGTCAACGGCTC	RT-PCR
	qJNK1-A	TGCACTCGACAAGAACGGAT	RT-PCR
	qTLR2-S	GGCCAGAGGTTGAACACAGAC	RT-PCR
	qTLR2-A	CCCGTTACACTGGGAACACT	RT-PCR
	shRNA-Contorl-S	GATCCCGGTACATACGCCCTGTTATTCAAGAGATAACAGGGCGTATGTACCGTTTTTA	shRNA construction
	shRNA-Contorl-A	AGCTTAAAAACGGTACATACGCCCTGTTATCTCTTGAACGGTACATACGCCCTGTTAG	shRNA construction
	shRNA-199-S	GATCCCCGTTTGACGTGACTCTTATTCAAGAGATAAGAGTCACGTCAAACGGTTTTTA	shRNA construction
	shRNA-199-A	AGCTTAAAAACCGTTTGACGTGACTCTTATCTCTTGAATAAGAGTCACGTCAAACGGG	shRNA construction
	shRNA-209-S	GATCCGCTCTTAACGGGAAATTGATTCAAGAGATCAATTTCCCGTTAAGAGCTTTTTA	shRNA construction
	shRNA-209-A	AGCTTAAAAAGCTCTTAACGGGAAATTGATCTCTTGAATCAATTTCCCGTTAAGAGCG	shRNA construction
	shRNA-257-S	GATCCCCATCAACGAGGGCATCAATTCAAGAGATTGATGCCCTCGTTGATGGTTTTTA	shRNA construction
	shRNA-257-A	AGCTTAAAAACCATCAACGAGGGCATCAATCTCTTGAATTGATGCCCTCGTTGATGGG	shRNA construction
	shRNA-372-S	GATCCGCCCATGCAGAGCGTTTATTTCAAGAGAATAAACGCTCTGCATGGGCTTTTTA	shRNA construction
	shRNA-372-A	AGCTTAAAAAGCCCATGCAGAGCGTTTATTCTCTTGAAATAAACGCTCTGCATGGGCG	shRNA construction
					Figure S2.Expression level of LECT2 in liver as determined via IHC(48h after S. agalactiae infection). Positive signals with an antibody LECT2 are marked in brown. All sections were ×400 magnification.

## Sheet: Original data
		Fig.1E
		Intestine	Heart	Gill	Thymus	Spleen	Brain	Head Kidney	Skin	Muscle	Liver
		1.02174	1.34783	1.41304	1.63043	1.8913	2.02174	7.56522	11.3043	16.2174	26110.6
		0.847826	1.02174	1.23913	1.78261	2.13043	2.06522	9.15217	10.2174	13.6304	22897
		1.13043	1.19565	1.06522	1.95652	2.06522	2.43478	8.67391	10.6522	11.1304	24302.9
		Fig.1F
		Fig.2
			Head Kidney			Brain			Liver			Spleen
		0h	1.03	0.72	1.25	1.02	1.19	0.79	1.08	0.77	1.15	1.26	1.02	0.72
		6h	8.84	11.13	7.19	2.66	3.28	1.93	8.77	10.79	6.38	16.13	18.71	13.32
		12h	3.75	4.14	3.15	3.74	4.71	3.12	5.12	6.23	3.71	3.89	5.18	2.89
		24h	1.23	1.51	0.88	9.72	8.77	7.53	5.14	2.78	1.8	2.05	2.68	1.61
		48h	0.58	0.78	0.46	2.13	2.84	1.73	1.09	1.24	0.83	1.68	2.16	1.28
		Fig.3A
		Liver	PBS			shRNA-Control			shRNA-199			shRNA-209			shRNA-257			shRNA-372
		3d	1.05	1.02	0.93	1.07	0.87	0.97	1.03	0.3	0.76	0.69	0.41	0.52	0.34	0.93	0.64	0.42	0.33	0.38
		5d	1.12	0.96	0.84	0.96	0.92	1.17	0.44	0.96	0.68	0.36	0.17	0.35	0.33	0.81	0.59	0.18	0.36	0.25
		7d	0.92	1.11	0.97	0.82	1.13	0.97	0.31	0.09	0.21	0.09	0.12	0.15	0.32	0.24	0.27	0.08	0.05	0.11
		Spleen	PBS			shRNA-Control			shRNA-199			shRNA-209			shRNA-257			shRNA-372
		3d	1.07	0.98	0.95	1.23	0.82	0.91	1.39	0.24	1.13	0.43	0.43	0.54	0.75	0.96	0.22	0.08	0.1	0.31
		5d	0.91	0.98	1.11	1.41	0.75	0.73	0.77	1.22	0.33	0.72	0.14	0.57	0.09	0.22	0.31	0.49	0.05	0.22
		7d	0.92	1.13	0.95	0.97	1.22	0.77	0.23	0.03	0.57	0.1	0.04	0.27	0.26	0.14	0.21	0.04	0.02	0.05
		Fig.3B
		Liver					PPARγ						Liver					MMP2						Liver					β-catenin
			PBS			shRNA-Control			shRNA-372					PBS			shRNA-Control			shRNA-372					PBS			shRNA-Control			shRNA-372
		5d	1.02	1.15	0.83	1.05	0.92	1.18	0.83	0.79	0.59		5d	0.95	1.19	0.86	1.05	0.9	1.18	1.32	1.27	1.19		5d	0.97	1.11	0.92	1.05	0.9	0.93	1.308	1.27	1.39
		7d	1.03	0.84	1.13	1.03	1.06	0.91	0.49	0.36	0.61		7d	1.01	1.14	0.85	1.21	1.12	0.91	1.57	1.99	1.86		7d	1.07	0.96	0.98	1.2	1.12	0.98	2.7	2.99	2.57
		Spleen					PPARγ						Spleen					MMP2						Spleen					β-catenin
			PBS			shRNA-Control			shRNA-372					PBS			shRNA-Control			shRNA-372					PBS			shRNA-Control			shRNA-372
		5d	0.91	1.16	0.93	0.91	0.91	1.18	0.233	0.34	0.29		5d	1.1	1.02	0.88	1.02	0.88	0.98	2.345	2.49	2.838		5d	1.05	1.08	0.87	1.08	0.95	0.98	1.27	1.19	1.34
		7d	1.11	0.85	1.04	0.95	1.12	1.02	0.361	0.48	0.57		7d	0.95	0.89	1.16	0.92	1.16	1.03	3.787	3.48	3.28		7d	1.17	0.85	0.98	0.95	1.12	0.88	1.33	1.28	1.68
		Fig.3C
			PBS						shRNA-Control						shRNA-372
		Time	Survival	Fatality	Sampled	Survival Rate		Time	Survival	Fatality	Sampled	Survival Rate		Time	Survival	Fatality	Sampled	Survival Rate
		0d	50	0	0	1		0d	50	0	0	1		0d	50	0	0	1
		1d	50	0	0	1		1d	50	0	0	1		1d	50	0	0	1
		2d	50	0	0	1		2d	50	0	0	1		2d	50	0	0	1
		3d	47	0	3	1		3d	47	0	3	1		3d	47	0	3	1
		4d	47	0	0	1		4d	46	1	0	0.98		4d	47	0	0	1
		5d	44	0	3	1		5d	43	0	3	0.98		5d	44	0	3	1
		6d	44	0	0	1		6d	43	0	0	0.98		6d	42	2	0	0.95
		7d	41	0	3	1		7d	40	0	3	0.98		7d	38	1	3	0.93
		8d	41	0	0	1		8d	38	2	0	0.93		8d	35	3	0	0.86
		9d	41	0	0	1		9d	38	0	0	0.93		9d	29	6	0	0.71
		10d	41	0	0	1		10d	38	0	0	0.93		10d	29	0	0	0.71
		11d	41	0	0	1		11d	38	0	0	0.93		11d	24	5	0	0.59
		12d	36	0	5	1		12d	33	0	5	0.93		12d	17	2	5	0.53
		13d	36	0	0	1		13d	33	0	0	0.93		13d	17	0	0	0.53
		14d	36	0	0	1		14d	33	0	0	0.93		14d	17	0	0	0.53
		Fig.4B
					PBS+S.agalactiae+macrophages								LECT2+S.agalactiae+macrophages
		2h	89	69	73	91	81	74		2h	56	68	54	42	49	62
		4h	52	64	60	70	44	47		4h	43	40	51	36	30	24
		6h	44	58	56	37	51	42		6h	30	32	38	23	29	34
		Fig.5A(a)
		Head Kidney					CD209									Head Kidney					CLR
			PBS+S.agalactiae			shRNA-Control+S.agalactiae			shRNA-372+S.agalactiae			LECT2+S.agalactiae					PBS+S.agalactiae			shRNA-Control+S.agalactiae			shRNA-372+S.agalactiae			LECT2+S.agalactiae
		0h	1.02	0.84	1.14	0.825172	0.994417	1.41142	6.03	7.25	4.29	1.07129	1.01423	1.09052		0h	1.24	1.03	0.73	0.680173	0.927015	1.05731	1.06578	0.985109	1.24339	1.05	0.84	1.38
		6h	14.23	16.63	17.11	14.38	11.5	15.88	14.53	8.51	10.22	7.6	9.23	10.42		6h	27.79	22.5	17.24	19.54	20.12	13.74	8.17	9.58	12.64	34.81	32.01	42.58
		12h	13.48	13.28	8.22	11.76	9.55	12.5	8.91	12.46	6.69	12.58	9.86	11.49		12h	33.09	30.61	28.45	26.66	31.41	27.3	16.55	12.32	14.56	17.5	20.51	16.23
		24h	9.79	6.94	8.155	8.45	10.31	11.41	8.17	10.63	7.54	9.66	6.02	7.88		24h	18.99	14.33	10.51	14.09	15.6	20.43	24.18	28.22	21.32	11.58	15.99	18.15
		48h	9.37	5.8	6.64	7.26	12.51	11.74	13.74	9.64	10.28	6.99	3.85	5.28		48h	16.19	13.66	9.81	20.8	12.6	16.22	6.87	7.25	11.97	5.88	12.78	4.38
		Brain					CD209									Brain					CLR
			PBS+S.agalactiae			shRNA-Control+S.agalactiae			shRNA-372+S.agalactiae			LECT2+S.agalactiae					PBS+S.agalactiae			shRNA-Control+S.agalactiae			shRNA-372+S.agalactiae			LECT2+S.agalactiae
		0h	0.95	0.82	1.23	1.10963	0.921851	0.980453	1.71	0.67	2.06	0.96	1.26	0.72		0h	0.91	0.88	1.21	1.01139	0.722665	0.79847	1.23741	0.884272	1.12126	0.79	1.06	1.34
		6h	1.75	2.89	1.25	2.18	1.45	1.81	3.95	5.43	2.88	3.2	4.66	2.53		6h	1.02	1.74	1.18	0.91	0.57	0.69	0.94	1.37	3.71	6.85	8.61	4.76
		12h	1.57	5.04	3.66	4.09	2.63	5.85	5.24	6.92	3.67	3.81	6.24	2.48		12h	5.18	3.95	5.82	7.31	4.98	9.21	2.33	3.36	4.11	8.45	10.98	9.58
		24h	4.04	5.12	5.71	6.35	3.01	3.17	10.53	13.91	7.88	8.47	12.11	7.34		24h	1.79	4.65	2.91	1.68	3.48	3.51	2.99	3.72	1.91	6.68	4.07	5.25
		48h	8.84	11.68	14.02	15.36	11.41	13.35	9.32	14.63	17.63	11.7	10.91	7.39		48h	7.07	5.92	7.91	9.45	6.24	8.33	2.16	2.82	1.75	10.3	7.31	8.57
		Liver					CD209									Liver					CLR
			PBS+S.agalactiae			shRNA-Control+S.agalactiae			shRNA-372+S.agalactiae			LECT2+S.agalactiae					PBS+S.agalactiae			shRNA-Control+S.agalactiae			shRNA-372+S.agalactiae			LECT2+S.agalactiae
		0h	1.28	0.96	0.76	0.842601	0.990856	1.32289	5.38	6.63	8.69	1.29	0.84	1.09		0h	0.77	1.02	1.21	0.727513	0.83123	1.18868	1.2054	1.09292	0.833166	0.88	1.32	1.09
		6h	12.37	9.07	8.41	12.85	10.54	9.28	11.78	13	15.09	6.19	10.3	8.75		6h	6.34	4.39	5.53	2.8	3.22	5.94	3.41	4.82	2.54	16.84	20.88	19.13
		12h	4.1	7.55	5.53	5.34	6.04	2.46	9.12	8.14	12.94	5.84	7.53	6.65		12h	12.15	17.36	13.22	18.45	15.5	16.22	10.6	7.47	8.83	6.87	2.29	4.52
		24h	4.9	2.54	3.46	5.9	4.09	2.42	5.09	6.46	3.81	1.88	1.16	4.59		24h	4.38	4.96	2.41	1.87	5.07	3.47	11.57	11.24	13.9	2.13	3.52	2.59
		48h	2.44	3.67	4.15	2.13	0.97	2.98	3.49	3.46	5.67	1.51	2.55	3.07		48h	1.34	1.69	3.07	2.69	1.76	3.55	2.54	2.84	3.98	1.72	1.33	1.02
		Spleen					CD209									Spleen					CLR
			PBS+S.agalactiae			shRNA-Control+S.agalactiae			shRNA-372+S.agalactiae			LECT2+S.agalactiae					PBS+S.agalactiae			shRNA-Control+S.agalactiae			shRNA-372+S.agalactiae			LECT2+S.agalactiae
		0h	1.08	1.01	0.91	0.890614	0.987959	0.973486	6.63	8.69	5.38	1.09	0.84	1.33		0h	0.92	0.76	1.32	1.1172	0.89	1.03	0.59	0.45	0.95	1.35	1.08	0.84
		6h	12.37	8.41	9.07	12.85	10.54	9.28	13.11	15.09	11.78	8.75	10.33	6.19		6h	2.32	3.42	2.6	3.31	1.17	2.23	1.16	0.98	0.52	1.12	2.98	1.82
		12h	4.23	5.53	7.49	5.34	6.04	2.46	9.12	10.14	12.94	6.65	7.53	5.84		12h	1.06	1.79	0.89	1.53	1.14	1.96	2.46	1.55	2.31	4.97	4.23	3.48
		24h	4.88	3.46	2.54	5.94	4.09	2.42	5.09	6.46	3.81	4.59	1.16	1.88		24h	1.23	1.85	1.05	0.88	1.25	1.56	0.98	1.14	2.83	3.05	2.44	1.79
		48h	2.44	4.15	3.67	2.13	1.47	2.71	3.49	3.46	5.67	2.77	2.55	1.01		48h	1.06	1.32	0.76	1.75	1.19	2.31	0.23	0.31	1.26	1.3	1.27	0.91
		Fig.5A(b)
		Head Kidney					IL-1β									Head Kidney					IL-10									Head Kidney					TNFα
			PBS+S.agalactiae			shRNA-Control+S.agalactiae			shRNA-372+S.agalactiae			LECT2+S.agalactiae					PBS+S.agalactiae			shRNA-Control+S.agalactiae			shRNA-372+S.agalactiae			LECT2+S.agalactiae					PBS+S.agalactiae			shRNA-Control+S.agalactiae			shRNA-372+S.agalactiae			LECT2+S.agalactiae
		0h	1.03	0.87	1.1	1.22084	0.91061	1.02111	0.37	0.55	0.28	0.87	1.04	1.25		0h	0.92	1.23	0.85	0.942317	1.15261	1.33129	0.59	0.63	0.87	1.05	0.77	1.33		0h	1.23	1.04	0.73	0.885667	1.21514	1.27115	1.19255	0.987942	1.28216	1.04	0.750915	1.23106
		6h	4.59	3.82	2.78	3.94	2.29	3.31	2.46	3.34	1.98	4.03	4.29	5.47		6h	352.17	468.39	269.76	382.67	312.64	220.4	15.33	17.55	11.81	617.92	525.77	471.31		6h	3.40897	3.17583	2.58563	2.79062	3.19643	2.25931	1.78347	1.85709	2.60266	3.19435	3.98999	2.80977
		12h	2.74	2.03	1.58	3.5	2.03	4.48	4.13	2.3	2.77	5.5	6.68	4.9		12h	557.22	438.02	361.94	426.13	298.21	387.42	80.09	92.41	67.28	250.36	323.58	286.63		12h	2.31897	3.30164	2.20454	3.40193	2.98386	2.80677	1.82737	2.47625	2.94309	1.98331	1.50964	2.34897
		24h	1.84	1.67	2.55	1.86	1.14	1.57	1.88	2.47	2.9	3.99	2.36	2.66		24h	224.33	250.12	165.78	201.35	162.09	133.45	150.05	195.39	109.85	250.26	202.96	301.57		24h	1.63114	0.751869	1.50715	0.57373	1.33032	1.49319	0.831796	1.04378	1.6684	1.20324	2.19175	1.31591
		48h	4.95	3.11	4.37	4.01	5.51	3.62	3.46	4.54	2.26	2.79	3.74	4.71		48h	213.75	285.36	153.47	359.55	193.38	453.04	103.54	117.42	87.49	127.66	88.93	136.73		48h	0.729556	0.887956	0.564673	1.15102	0.786711	1.51782	0.442173	0.602668	1.3477	0.623446	1.46214	0.751405
		Brain					IL-1β									Brain					IL-10									Brain					TNFα
			PBS+S.agalactiae			shRNA-Control+S.agalactiae			shRNA-372+S.agalactiae			LECT2+S.agalactiae					PBS+S.agalactiae			shRNA-Control+S.agalactiae			shRNA-372+S.agalactiae			LECT2+S.agalactiae					PBS+S.agalactiae			shRNA-Control+S.agalactiae			shRNA-372+S.agalactiae			LECT2+S.agalactiae
		0h	1.18	0.73	1.09	0.924966	0.680247	1.34154	0.37	0.46	0.29	1.4	1.08	0.92		0h	0.86	1.03	1.11	1.04343	0.994514	0.761736	0.72	0.65	0.89	1.36436	0.834202	1.0878		0h	0.95	1.19	0.86	0.751922	1.14066	0.95699	0.932962	0.872328	1.21149	1.07949	0.887732	1.03
		6h	3.37	1.27	2.32	1.57	0.98	2.18	2.26	1.9	1.54	7.4	5.19	4.13		6h	22.1277	16.5537	13.8544	16.1192	9.76256	13.59	6.97	7.55006	15.22	31.0304	50.8516	36.24		6h	1.955	3.86083	4.6858	3.9	2.53	1.63077	1.87375	2.56	1.58907	6.41611	3.72	4.88702
		12h	4.05	3.84	6.06	5.84	2.08	4.82	2.8	3.97	3.19	8.32	7.48	10.11		12h	81.6337	64.7319	105.019	137.345	80.9072	185.027	8.09612	15.2776	13.0197	134.517	170.663	211.395		12h	8.83077	10.0174	6.18	11.17	9.33121	8.51831	5.43	6.43726	8.97	9.35	11.1425	8.869
		24h	5.1	3.08	4.67	4.55	5.5	4.09	4.95	5.22	7.76	6.26	8.37	5.48		24h	35.8616	40.9622	44.3407	43.1224	36.6288	30.3506	56.8409	62.6922	78.1787	51.4668	57.712	69.0409		24h	3.80667	1.95512	1.88539	2.56542	3.591	2.40132	3.03569	2.19	4.61549	2.26764	1.95529	1.47913
		48h	6.87	7.2	8.21	5.27	7.9	5.97	7.062	9.24	6.04	8.77	11.5	9.07		48h	107.19	123.054	76.6265	164.314	106.259	211.846	88.17	67.98	77.851	175.504	211.167	131.814		48h	1.34865	1.50821	1.05714	2.01948	1.33039	1.75	0.893622	1.03098	0.679912	1.15109	1.27455	0.945846
		Liver					IL-1β									Liver					IL-10									Liver					TNFα
			PBS+S.agalactiae			shRNA-Control+S.agalactiae			shRNA-372+S.agalactiae			LECT2+S.agalactiae					PBS+S.agalactiae			shRNA-Control+S.agalactiae			shRNA-372+S.agalactiae			LECT2+S.agalactiae					PBS+S.agalactiae			shRNA-Control+S.agalactiae			shRNA-372+S.agalactiae			LECT2+S.agalactiae
		0h	1.04	1.23	0.73	0.710623	1.33045	1.23466	0.72	0.48	0.96	1.04	1.37	0.76		0h	0.97	1.26	0.77	0.902081	1.20751	0.84	0.239604	0.310874	0.183533	1.04659	0.784162	1.3265		0h	1.05	1.12	0.83	0.820661	1.1541	1.05404	1.14443	0.84	1.08226	0.96	0.75	1.2
		6h	0.67	1.28	1.56	1.82	1.12	1.59	1.03	0.56	0.84	2.03	2.34	1.66		6h	51.3326	41.7563	67.9999	49.5747	31.8823	36.2174	3.64656	4.21259	2.89785	352.93	199.054	252.013		6h	4.6	5.73	3.5	5.17	3.06	4.02	1.53	2.14	2.86	5.74	6.57	7.53
		12h	6.32	5.74	4.79	6.31	3.35	4.02	4.79	3.61	2.15	7.35	7.99	9.87		12h	195.496	148.965	239.728	334.302	211.281	457.136	12.3318	15	8.9295	197.212	270.808	388.459		12h	14.94	10.45	13.36	15.75	15.96	12.81	10.68	8.39	6.61	12.36	9.68	13.17
		24h	1.65	1.74	0.51	0.83	0.93	1.47	2.65	3.81	4.52	5.43	5.54	7.44		24h	241.853	204.401	316.184	225.964	158.224	187.48	42.7628	53.0413	31.8368	325.332	398.837	269.261		24h	7.79	10.17	6.29	6.83	4.47	5.42	3.69	2.08	4.03	2.33	3.32	1.44
		48h	1.46	1.96	0.86	1.57	2.74	1.33	1.26	1.45	2.89	3.12	3.08	1.55		48h	111.722	124.942	92.8425	148.48	112.241	180.115	34.3281	37.1955	25.4611	163.608	194.462	123.536		48h	3.35	1.33	2.79	1.7	3.77	2.56	3.42	3.96	2.74	0.75	0.89	1.57
		Spleen					IL-1β									Spleen					IL-10									Spleen					TNFα
			PBS+S.agalactiae			shRNA-Control+S.agalactiae			shRNA-372+S.agalactiae			LECT2+S.agalactiae					PBS+S.agalactiae			shRNA-Control+S.agalactiae			shRNA-372+S.agalactiae			LECT2+S.agalactiae					PBS+S.agalactiae			shRNA-Control+S.agalactiae			shRNA-372+S.agalactiae			LECT2+S.agalactiae
		0h	1.34	0.89	0.77	0.909003	0.776985	1.29557	1.16	0.87	1.31	1.08	0.82	1.27		0h	0.64	1.07	1.29	1.15489	0.920742	0.715431	0.340686	0.192645	0.245287	1.17	0.816648	1.13861		0h	1.07	0.72	1.21	0.605667	0.938004	1.18837	1.19276	1.16989	0.806377	0.975039	1.04906	1.15014
		6h	17.6	21.03	13.11	17.62	10.99	14.77	9.59	7.54	6.82	13.57	16.82	10.27		6h	36.6994	60.8576	78.7307	75.0045	40.2202	49.8153	4.4074	2.15302	2.59381	194.404	123.726	281.796		6h	1.52993	2.07037	1.27219	1.4675	2.01197	1.84302	2.34394	2.59372	1.97717	1.55569	1.77002	0.863769
		12h	151.92	116.86	96.88	192.94	123.03	245.03	15.6	20.02	29.48	190.63	359.64	250.87		12h	167.871	201.471	233.183	307.905	219.517	376.806	29.0724	20.754	25.6085	831.04	996.708	559.505		12h	6.63869	7.85418	5.10511	5.25091	6.86907	6.25644	3.32717	5.19102	5.21522	5.92	8.97828	7.35
		24h	35.59	28.7	24.05	24.91	16.84	17.44	120.47	73.5	56.05	34.22	45.85	28.06		24h	75.0547	83.8494	99.7705	75.1176	34.6738	83.6698	63.08	77.7573	95.5262	500.787	560.264	374.235		24h	1.35071	1.56483	2.92019	1.2689	2.95259	1.01123	3.03651	1.98	3.48463	2.21779	1.52875	0.76
		48h	32.47	25.56	20.45	41.44	26.48	53.67	28.44	32.57	20.85	30.07	33.76	21.08		48h	169.506	207.872	268.365	353.978	215.026	420.858	19.3127	22.9915	16.2049	51.621	60.7423	91.5966		48h	1.13565	1.44888	0.85736	1.81034	1.07539	2.19383	1.64073	2.21053	1.20968	0.864603	1.26086	1.16899
		Fig.5A(c)
		Liver					C3									Head Kidney					IFN-γ1
			PBS+S.agalactiae			shRNA-Control+S.agalactiae			shRNA-372+S.agalactiae			LECT2+S.agalactiae					PBS+S.agalactiae			shRNA-Control+S.agalactiae			shRNA-372+S.agalactiae			LECT2+S.agalactiae
		0h	0.87	1.32	0.81	1.47643	0.936758	1.01547	1.26524	0.919768	1.13644	0.980665	0.875098	1.34886		0h	1.23	0.72	1.05	0.848182	1.31407	0.956095	1.22173	0.781821	1.03255	1.04313	0.94768	1.29834
		6h	15.513	19.9577	13.8468	15.7617	14.0391	13.8847	15.0885	10.8439	17.7855	18.2659	18.9207	22.268		6h	10.5527	9.71854	13.7925	12.9532	11.997	9.49062	7.9546	10.5075	7.09059	12.4333	12.6764	10.9488
		12h	42.728	48.4549	31.0421	42.7385	58.6683	38.7725	29.9489	22.2064	37.1286	53.7748	49.8324	56.8689		12h	9.53428	7.22557	12.6183	14.6039	8.94264	10.9957	6.93122	9.63819	6.62812	6.67118	10.8768	9.71922
		24h	30.4651	40.9393	27.4626	23.5642	31.0728	29.25	24.7851	18.9859	32.6939	49.3938	52.567	34.3505		24h	3.41468	2.56199	4.31209	3.15942	2.99817	2.21663	3.76672	4.11464	2.58028	3.2791	4.53476	3.68724
		48h	7.78459	9.47034	6.22969	11.7034	6.87062	8.87139	11.3271	14.2994	8.17436	9.53027	9.90371	6.76555		48h	0.690358	0.904955	0.497667	1.16081	0.646858	0.810945	3.32919	4.5909	2.49664	1.35231	1.82063	1.13
		Liver					C5									Brain					IFN-γ1
			PBS+S.agalactiae			shRNA-Control+S.agalactiae			shRNA-372+S.agalactiae			LECT2+S.agalactiae					PBS+S.agalactiae			shRNA-Control+S.agalactiae			shRNA-372+S.agalactiae			LECT2+S.agalactiae
		0h	1.33	0.91	0.76	0.989827	1.01116	1.2857	1.16014	1.0751	1.21416	1.24936	0.856239	1.02222		0h	0.96	1.27	0.77	0.826651	1.18427	1.22761	0.848673	0.98	1.12866	1.24	1.08967	0.874527
		6h	9.99662	7.3382	6.01046	7.42592	7.73773	5.99692	4.11622	3.38931	6.30431	13.2439	8.07	11.2093		6h	8.35279	11.0036	6.64307	7.86092	8.93981	6.3874	5.70074	7.61149	5.1466	9.99769	14.9206	10.7085
		12h	39.9676	32.0389	24.5	40.1957	29.238	35.12	20.2746	29.7003	26.5415	25.0492	35.2735	38.6564		12h	15.9766	19.3689	13.1448	21.9898	15.9956	17.8412	13.0208	10.1924	15.8917	14.6493	24.5196	19.7261
		24h	14.7942	10.9432	18.4807	11.087	9.88359	17.7525	12.9411	13.8392	11.9991	16.8354	14.0888	8.89989		24h	8.95558	10.5639	6.31977	8.33928	7.37649	5.53973	19.3961	14.8796	19.2081	9.13668	8.01371	6.4361
		48h	3.13296	2.34271	1.84368	4.06698	2.42543	3.38109	4.0037	4.81828	3.5073	3.84774	4.46678	3.17442		48h	2.91408	3.33329	2.26466	4.06214	2.56514	3.24604	9.3974	6.80919	6.70888	0.88408	0.785201	0.663064
		Fig.5B
			PBS						PBS+S.agalactiae						shRNA-Control+S.agalactiae						shRNA-372+S.agalactiae						LECT2+S.agalactiae
		Time	Survival	Fatality	Sampled	Survival Rate		Time	Survival	Fatality	Sampled	Survival Rate		Time	Survival	Fatality	Sampled	Survival Rate		Time	Survival	Fatality	Sampled	Survival Rate		Time	Survival	Fatality	Sampled	Survival Rate
		0d	47	0	3	1		0d	47	0	3	1		0d	47	0	3	1		0d	47	0	3	1		0d	47	0	3	1
		1d	38	0	9	1		1d	32	6	9	0.84		1d	31	7	9	0.82		1d	27	11	9	0.71		1d	36	2	9	0.95
		2d	32	0	3	1		2d	21	5	6	0.68		2d	19	6	6	0.62		2d	16	5	6	0.54		2d	27	3	6	0.86
		3d	35	0	0	1		3d	19	2	0	0.62		3d	18	1	0	0.59		3d	12	4	0	0.4		3d	24	3	0	0.76
		4d	35	0	0	1		4d	16	3	0	0.52		4d	15	3	0	0.49		4d	9	3	0	0.3		4d	24	0	0	0.76
		5d	35	0	0	1		5d	15	1	0	0.49		5d	14	1	0	0.46		5d	6	3	0	0.2		5d	24	0	0	0.76
		6d	35	0	0	1		6d	15	0	0	0.49		6d	14	0	0	0.46		6d	4	2	0	0.13		6d	24	0	0	0.76
		7d	35	0	0	1		7d	15	0	0	0.49		7d	14	0	0	0.46		7d	4	0	0	0.13		7d	24	0	0	0.76
		Fig.5C
					Liver									Spleen
		PBS+S.agalactiae	66	42	70	78	49	46			PBS+S.agalactiae	62	85	77	67	57	75
		shRNA-Control+S.agalactiae	46	77	42	65	69	64			shRNA-Control+S.agalactiae	87	72	60	76	80	68
		LECT2+S.agalactiae	72	88	60	76	83	92			LECT2+S.agalactiae	77	87	63	90	95	64
		shRNA-372+S.agalactiae	34	49	30	25	39	41			shRNA-372+S.agalactiae	37	55	39	28	45	48
		Fig.7
		Head Kidney					P38									Head Kidney					P65									Head Kidney					JNK1									Head Kidney					TLR2
			PBS+S.agalactiae			shRNA-Control+S.agalactiae			shRNA-372+S.agalactiae			LECT2+S.agalactiae					PBS+S.agalactiae			shRNA-Control+S.agalactiae			shRNA-372+S.agalactiae			LECT2+S.agalactiae					PBS+S.agalactiae			shRNA-Control+S.agalactiae			shRNA-372+S.agalactiae			LECT2+S.agalactiae					PBS+S.agalactiae			shRNA-Control+S.agalactiae
		0h	0.97	0.88	1.15	1.2196	0.959817	1.25656	0.921609	1.19059	0.705693	0.971277	0.835424	1.27359		0h	0.89	1.27	0.84	0.83702	1.31429	0.821536	1.13327	1.27645	1.00867	1.10967	0.868844	1.29407		0h	1.13	1.06	0.81	0.911546	1.04724	0.93489	1.06207	1.17907	1.06096	0.950242	1.20969	0.882133		0h	1.12	0.64	1.24	1.22645	1.13228
		6h	8.1062	6.86726	5.30198	6.91045	5.76859	7.50267	4.86674	6.22443	5.64575	4.26848	7.76451	5.26011		6h	4.83224	5.74403	3.95835	4.60554	4.59596	3.38189	5.37937	5.45165	4.30386	5.24282	4.63325	6.62979		6h	13.3822	11.0599	10.9583	11.6935	14.7259	10.0541	8.12	8.58721	9.67	14.0012	15.7482	18.1878		6h	15.6316	19.977	11.5123	13.8902	15.0158
		12h	2.32936	1.84219	1.43543	2.52598	3.0881	1.86542	1.34188	1.4816	2.14845	1.92085	1.43299	2.37304		12h	3.77544	4.97463	2.78829	5.63998	3.88294	4.27115	4.7652	4.5156	3.35213	2.56897	2.20179	3.47491		12h	14.7116	17.4107	12.2789	13.4136	15.621	11.1465	10.2714	11.1916	13.6986	17.0748	13.3518	14.3311		12h	54.1898	41.9679	47.5508	50.9279	63.3116
		24h	2.07505	1.55193	1.16963	1.10257	1.43735	1.45368	1.43014	1.93241	1.20893	1.46812	1.26101	1.72202		24h	2.82515	3.23597	2.22084	2.37599	2.72921	1.82327	1.43613	1.23935	0.969196	1.25991	1.76105	1.6637		24h	3.06894	4.02549	4.10047	2.97031	2.7417	4.22181	4.0882	5.66	3.29086	4.38108	5.54018	3.15344		24h	16.0849	20.3691	10.8914	13.2873	13.6851
		48h	1.99745	2.46479	1.72071	1.89305	2.59317	3.37851	1.40624	1.90203	1.2076	1.787	2.25953	1.46157		48h	2.0379	2.70528	1.68874	3.32479	2.23828	2.77163	2.01359	1.54465	1.08016	2.57167	1.879	2.79049		48h	3.08976	4.16761	2.69182	4.88898	3.3843	4.47807	4.30803	4.94534	3.04494	2.62373	1.91272	3.12579		48h	10.6478	12.1173	8.01972	16.5003	8.81095
		Brain					P38									Brain					P65									Brain					JNK1									Brain					TLR2
			PBS+S.agalactiae			shRNA-Control+S.agalactiae			shRNA-372+S.agalactiae			LECT2+S.agalactiae					PBS+S.agalactiae			shRNA-Control+S.agalactiae			shRNA-372+S.agalactiae			LECT2+S.agalactiae					PBS+S.agalactiae			shRNA-Control+S.agalactiae			shRNA-372+S.agalactiae			LECT2+S.agalactiae					PBS+S.agalactiae			shRNA-Control+S.agalactiae
		0h	1.09	1.03	0.88	1.05742	1.2444	0.968563	1.17875	1.06687	1.20219	1.26	1.09913	0.815105		0h	1.01	1.08	0.91	0.979265	0.787624	1.10895	1.21067	0.928285	0.819959	1.17116	0.920285	1.18152		0h	0.92	1.25	0.83	0.970326	1.05761	0.84155	0.950956	1.05002	0.918045	1.28012	0.722366	1.00942		0h	1.17	1.02	0.81	0.893681	1.16237
		6h	2.70328	3.10582	2.44544	2.70009	2.64044	1.91544	2.12181	2.41	1.78411	2.47819	1.70099	2.33711		6h	7.78724	8.5897	5.59101	6.80313	6.19847	5.09858	11.0631	9.10554	6.40141	4.61043	8.00871	4.72861		6h	8.57289	9.05991	6.55948	7.89349	7.42456	6.22467	2.18299	2.43867	3.74182	4.0011	4.65896	6.41705		6h	2.85355	1.17308	2.9192	2.91734	2.25405
		12h	2.0939	2.20587	1.63988	2.5325	1.87104	2.03924	1.69209	2.42125	1.35006	1.48187	1.16493	1.91027		12h	7.88306	9.0029	6.41268	10.5668	8.21022	9.46633	9.09569	7.71318	5.92628	9.8023	7.85	6.5307		12h	16.3667	20.9138	12.7629	21.4081	14.2324	16.2817	12.6487	17.2437	10.0079	18.4826	10.5659	14.8735		12h	4.84902	5.54516	4.02157	6.30633	4.55119
		24h	1.76661	2.04592	1.50665	1.5304	1.58353	1.36545	1.18453	1.45845	0.878091	1.85992	1.68279	1.22483		24h	6.5334	7.09731	4.85607	4.87517	5.37809	4.06522	4.91921	4.07955	5.24766	3.61897	5.58605	4.83695		24h	5.80853	6.21975	5.02493	4.22293	6.01	4.58776	4.0933	5.46243	3.21731	6.94895	8.25504	9.48345		24h	1.28573	1.65817	2.89284	1.51119	1.26678
		48h	2.16848	1.70424	1.66377	1.57297	2.00351	2.56335	1.36294	1.63346	0.979113	1.51265	1.28817	0.981936		48h	9.98858	11.5391	8.17354	12.1482	10.0712	12.2306	5.54904	11.5537	9.31616	16.6017	21.5621	18.5402		48h	5.80005	7.35146	4.80933	9.47723	6.0812	8.23147	4.92701	6.19469	3.73042	3.69895	4.04659	4.20475		48h	1.04366	1.30754	0.859207	1.6425	1.04114
		Liver					P38									Liver					P65									Liver					JNK1									Liver					TLR2
			PBS+S.agalactiae			shRNA-Control+S.agalactiae			shRNA-372+S.agalactiae			LECT2+S.agalactiae					PBS+S.agalactiae			shRNA-Control+S.agalactiae			shRNA-372+S.agalactiae			LECT2+S.agalactiae					PBS+S.agalactiae			shRNA-Control+S.agalactiae			shRNA-372+S.agalactiae			LECT2+S.agalactiae					PBS+S.agalactiae			shRNA-Control+S.agalactiae
		0h	0.87	1.11	1.02	1.00867	0.791572	0.844786	1.2053	1.31	0.943277	1.07556	0.816695	1.28867		0h	0.68	1.09	1.23	1.09166	1.01058	1.13881	1.11799	1.03	0.785135	1.08682	0.751269	1.28		0h	0.83	1.14	1.03	1.12427	1.33799	0.870502	1.13622	0.889943	1.39397	0.977493	0.722883	1.22816		0h	0.98	0.81	1.21	1.09873	0.903944
		6h	2.61388	2.19899	3.1356	1.86942	2.72594	2.37329	2.40517	1.7426	2.07633	2.25598	1.51508	3.02202		6h	10.8129	14.1344	8.69346	11.4991	10.1647	8.66755	5.87396	7.69365	8.84067	15.79	17.4769	21.7386		6h	3.86752	4.34	3.13857	4.33835	4.15461	3.42241	3.02898	2.4217	3.85007	6.81709	5.10225	5.20675		6h	2.56995	2.77804	4.01942	2.12301	2.38346
		12h	1.09503	1.55719	1.30832	2.22872	1.34512	1.71108	1.21125	1.28122	0.835224	1.224	0.920252	1.51309		12h	19.1185	14.4526	21.315	21.2671	16.2489	20.8872	13.2754	7.18894	10.928	13.2225	14.1667	10.2589		12h	4.35247	5.11351	5.6866	7.01798	3.88161	5.29247	4.74174	5.92063	3.63707	6.19152	5.24093	4.13435		12h	2.51504	2.99077	1.8488	3.61875	2.33116
		24h	0.632522	0.711274	0.52	0.513214	0.62151	0.428846	0.339499	0.53	0.288521	0.887578	0.638405	1.0715		24h	11.0441	12.0971	8.6108	9.88541	10.056	11.0049	3.36971	4.61582	4.68194	3.98445	4.53179	5.24247		24h	4.54833	5.5137	4.08226	4.45049	4.88864	3.6618	3.17844	2.67594	4.27651	3.34546	3.85904	3.56937		24h	1.33332	1.73951	2.92871	1.27663	1.18046
		48h	0.82214	0.984758	0.634002	1.15876	0.697048	0.893587	0.92841	1.19135	0.767597	0.74	0.565891	0.889797		48h	9.3162	11.1877	6.58183	9.63363	7.89745	12.4587	5.45517	7.74442	4.11542	2.54474	6.23145	3.69919		48h	1.23287	1.52276	1.02826	1.97637	1.27184	1.53059	1.49856	1.78805	1.11072	1.59356	2.58948	3.5459		48h	5.03733	5.98334	3.52545	5.86973	3.85905
		Spleen					P38									Spleen					P65									Spleen					JNK1									Spleen					TLR2
			PBS+S.agalactiae			shRNA-Control+S.agalactiae			shRNA-372+S.agalactiae			LECT2+S.agalactiae					PBS+S.agalactiae			shRNA-Control+S.agalactiae			shRNA-372+S.agalactiae			LECT2+S.agalactiae					PBS+S.agalactiae			shRNA-Control+S.agalactiae			shRNA-372+S.agalactiae			LECT2+S.agalactiae					PBS+S.agalactiae			shRNA-Control+S.agalactiae
		0h	1.29	0.78	0.93	1.17497	0.886777	1.08	1.02784	0.84	1.38278	0.833486	1.29	1.08908		0h	0.93	1.21	0.86	1.33824	1.11846	0.72404	1.23028	0.984941	1.067	0.930309	0.816633	1.35		0h	0.94	1.18	0.88	0.939163	1.15381	0.86	1.32027	0.895126	1.26969	1.08141	0.732075	1.25445		0h	0.9	1.26	0.84	0.951871	1.36368
		6h	3.02903	5.02537	4.28048	4.5843	5.6397	2.99459	3.72275	3.4895	3.13197	5.54687	4.25647	3.31291		6h	18.184	16.4194	14.8385	18.78	19.5815	14.4948	11.7905	12.9462	16.3778	16.0197	19.7931	14.137		6h	2.84117	3.47015	2.33381	2.57993	2.74907	2.08794	1.10669	1.29443	0.929651	2.24118	3.5257	1.76477		6h	8.06407	9.61364	7.01996	7.24449	6.65804
		12h	5.42685	2.93679	4.56166	5.26117	3.49462	2.64981	4.20788	4.43511	3.26624	3.43234	5.90213	4.55714		12h	12.3663	14.4615	9.4852	16.4752	11.7678	13.5019	9.69468	12.3002	14.0728	17.58	16.3331	11.4509		12h	2.38989	2.61036	1.79136	3.38755	2.08531	2.61279	1.63886	1.60231	1.51207	5.61437	5.8726	3.82824		12h	4.66195	5.1841	3.09003	7.08783	3.56345
		24h	3.39189	4.00582	2.63105	3.29527	2.87382	2.45949	2.15788	2.61179	2.5628	2.13993	3.86818	2.76368		24h	6.93906	9.137	5.23371	7.90507	7.12075	5.73948	4.23824	3.39658	2.85651	3.32326	4.15646	2.40606		24h	1.67277	0.690887	1.45381	1.52096	0.541702	1.01071	0.857082	0.623783	1.34479	3.11455	2.13202	2.85839		24h	7.31155	8.72696	9.9694	8.2349	10.4596
		48h	2.85697	3.68481	2.17246	3.04309	4.78964	3.54291	1.52045	2.56195	1.94697	2.08814	2.65245	1.45513		48h	9.48242	9.34168	7.27903	10.5625	10.1377	12.3746	8.89415	6.81833	5.68011	2.43701	5.99414	3.06696		48h	0.751288	0.960397	1.63714	1.76037	1.26967	1.05096	0.70495	0.825508	1.567	0.870743	1.0772	1.63758		48h	4.01762	4.93863	3.40043	6.03605	3.9289
[truncated: 7 more columns]
